# Supplementary material for: A blockchain-based traceable and secure data-sharing scheme
Source: PeerJ Comput Sci. 2023 Apr 4;9:e1337. doi: 10.7717/peerj-cs.1337 (PMC10280384; doi:10.7717/peerj-cs.1337)
Supplement: Supplemental Information 1 [file peerj-cs-09-1337-s001.zip]

Archive with 16 entries (9 files):
- code/
- code/chaincodes/
- code/chaincodes/chaincode/
- code/chaincodes/chaincode/chaincode.js
- code/chaincodes/chaincode/package.json
- code/fabric-api/
- code/fabric-api/chaincodeTransactions.js
- code/fabric-api/config/
- code/fabric-api/config/configfile.yaml
- code/fabric-api/queryLedger.js
- code/fabric-api/tools/
- code/fabric-api/tools/transactionStatus.js
- code/ipfs-api/
- code/ipfs-api/ipfs_api.js
- code/chaincodes/chaincode.js
- code/chaincodes/package.json
