# Supplementary material for: A blockchain-based traceable and secure data-sharing scheme
Source: PeerJ Comput Sci. 2023 Apr 4;9:e1337. doi: 10.7717/peerj-cs.1337 (PMC10280384; doi:10.7717/peerj-cs.1337)
Supplement: Supplemental Information 1 [file peerj-cs-09-1337-s001.zip › code/chaincodes/chaincode/package.json]

{
	"name": "airmedfundation",
	"version": "1.0.0",
	"description": "AirMed Foundation Chaincoide",
	"engines": {
		"node": ">=8.4.0",
		"npm": ">=5.3.0"
	},
	"scripts": { "start" : "node chaincode.js" },
	"engine-strict": true,
	"license": "Apache-2.0",
	"dependencies": {
		"fabric-shim": "1.4.0-rc2"
	}
}
