# Supplementary material for: A blockchain-based traceable and secure data-sharing scheme
Source: PeerJ Comput Sci. 2023 Apr 4;9:e1337. doi: 10.7717/peerj-cs.1337 (PMC10280384; doi:10.7717/peerj-cs.1337)
Supplement: Supplemental Information 1 [file peerj-cs-09-1337-s001.zip › code/fabric-api/config/configfile.yaml]

name: "Network"
version: "1.0"
client:
  organization: Org1
  credentialStore:
  path: "/tmp/hfc-kvs/Org1"
  cryptoStore:
    path: "/tmp/hfc-cvs/Org1"
channels:
  mychannel:
    orderers:
      - orderer.example.com
    peers:
      peer0.org1.example.com:
        endorsingPeer: true
        chaincodeQuery: true
        ledgerQuery: true
        eventSource: true
      peer1.org1.example.com:
        endorsingPeer: true
        chaincodeQuery: true
        ledgerQuery: true
        eventSource: true
      peer0.org2.example.com:
        endorsingPeer: true
        chaincodeQuery: true
        ledgerQuery: true
        eventSource: true
      peer1.org2.example.com:
        endorsingPeer: true
        chaincodeQuery: true
        ledgerQuery: true
        eventSource: true

organizations:
  Org1:
    mspid: Org1MSP
    peers:
      - peer0.org1.example.com
      - peer1.org1.example.com
    certificateAuthorities:
      - ca-org1
    adminPrivateKey:
      path: ../fabric-samples/first-network/crypto-config/peerOrganizations/org1.example.com/users/Admin@org1.example.com/msp/keystore/dfce876df352d8cf7d915b525d239314ecfb2ce0c686249f92459f046c72807f_sk
    signedCert:
      path: ../fabric-samples/first-network/crypto-config/peerOrganizations/org1.example.com/users/Admin@org1.example.com/msp/signcerts/Admin@org1.example.com-cert.pem

  Org2:
    mspid: Org2MSP
    peers:
      - peer0.org2.example.com
      - peer1.org2.example.com
    certificateAuthorities:
      - ca-org2
    adminPrivateKey:
      path: ../fabric-samples/first-network/crypto-config/peerOrganizations/org2.example.com/users/Admin@org2.example.com/msp/keystore/7a5194714b597ae4a12a10822473107bd901542e05ff11afbb89667805851a30_sk
    signedCert:
      path: ../fabric-samples/first-network/crypto-config/peerOrganizations/org2.example.com/users/Admin@org2.example.com/msp/signcerts/Admin@org2.example.com-cert.pem

orderers:
  orderer.example.com:
    url: grpcs://0.0.0.0:7050
    grpcOptions:
      ssl-target-name-override: orderer.example.com
    tlsCACerts:
      path: ../fabric-samples/first-network/crypto-config/ordererOrganizations/example.com/orderers/orderer.example.com/msp/tlscacerts/tlsca.example.com-cert.pem

peers:
  peer0.org1.example.com:
    url: grpcs://0.0.0.0:7051
    eventUrl: grpcs://0.0.0.0:7053
    grpcOptions:
      ssl-target-name-override: peer0.org1.example.com
      grpc.keepalive_time_ms: 600000
    tlsCACerts:
      path: ../fabric-samples/first-network/crypto-config/peerOrganizations/org1.example.com/peers/peer0.org1.example.com/msp/tlscacerts/tlsca.org1.example.com-cert.pem
  
  peer1.org1.example.com:
    url: grpcs://0.0.0.0:8051
    eventUrl: grpcs://0.0.0.0:8053
    grpcOptions:
      ssl-target-name-override: peer1.org1.example.com
      grpc.keepalive_time_ms: 600000
    tlsCACerts:
      path: ../fabric-samples/first-network/crypto-config/peerOrganizations/org1.example.com/peers/peer1.org1.example.com/msp/tlscacerts/tlsca.org1.example.com-cert.pem

  peer0.org2.example.com:
    url: grpcs://0.0.0.0:9051
    eventUrl: grpcs://0.0.0.0:9053
    grpcOptions:
      ssl-target-name-override: peer0.org2.example.com
    tlsCACerts:
      path: ../fabric-samples/first-network/crypto-config/peerOrganizations/org2.example.com/peers/peer0.org2.example.com/msp/tlscacerts/tlsca.org2.example.com-cert.pem
  
  peer1.org2.example.com:
    url: grpcs://0.0.0.0:10051
    eventUrl: grpcs://0.0.0.0:10053
    grpcOptions:
      ssl-target-name-override: peer1.org2.example.com
    tlsCACerts:
      path: ../fabric-samples/first-network/crypto-config/peerOrganizations/org2.example.com/peers/peer1.org2.example.com/msp/tlscacerts/tlsca.org2.example.com-cert.pem

certificateAuthorities:
  ca-org1:
    url: https://0.0.0.0:7054
    httpOptions:
      verify: false
    tlsCACerts:
      path: ../fabric-samples/first-network/crypto-config/peerOrganizations/org1.example.com/ca/ca.org1.example.com-cert.pem
    registrar:
      - enrollId: admin
        enrollSecret: adminpw
    caName: caorg1

  ca-org2:
    url: https://0.0.0.0:8054
    httpOptions:
      verify: false
    tlsCACerts:
      path: ../fabric-samples/first-network/crypto-config/peerOrganizations/org2.example.com/ca/ca.org2.example.com-cert.pem
    registrar:
      - enrollId: admin
        enrollSecret: adminpw
    caName: caorg2
