# Supplementary material for: A blockchain-based traceable and secure data-sharing scheme
Source: PeerJ Comput Sci. 2023 Apr 4;9:e1337. doi: 10.7717/peerj-cs.1337 (PMC10280384; doi:10.7717/peerj-cs.1337)
Supplement: Supplemental Information 1 [file peerj-cs-09-1337-s001.zip › code/fabric-api/queryLedger.js]

var Client = require('fabric-client');
var Channel = require('fabric-client').Channel;
var client = Client.loadFromConfig('./fabric-api/config/configfile.yaml');
var sha = require('js-sha256');
var asn = require('asn1.js');

module.exports = {
    /**
     * @async
     * @param {String} channelName Channel name
     * @param {String} mspId  MSPID Of the organization (Org1MSP)
     * @param {Number} peerNumber Peer number (e.g 0 , 1, 2, ..)
     * @description Get ledger info
     */
    async queryInfo (channelName, mspId, peerNumber) {
        var channel = new Channel (channelName, client);
        info = await channel.queryInfo(client.getPeersForOrg(mspId)[peerNumber],true);
        return info;
    },
    /**
     * @async
     * @param {String} channelName Name of the channel
     * @param {String} mspId MSPID of the organization
     * @param {Number} peerNumber Peer number (e.g 0 , 1, 2, ..)
     * @param {String} hash Hash of the transaction
     * @description Query transaction by hash
     */
    async getTransactionByHash(channelName, mspId, peerNumber, hash){
        var channel = new Channel(channelName,client);
        var transaction = await channel.queryTransaction(hash, client.getPeersForOrg(mspId)[peerNumber], true);
        return transaction;
    },
    /**
     * @async
     * @param {String} channelName Channel name
     * @param {String} mspId  MSPID Of the organization (Org1MSP)
     * @param {Number} peerNumber Peer number (e.g 0 , 1, 2, ..)
     * @description Get total number of blocks in the ledger
     */
    async ledgerHeight (channelName, mspId, peerNumber){
        var channel = new Channel (channelName, client);
        info = await channel.queryInfo(client.getPeersForOrg(mspId)[peerNumber],true);
        return info.height.low;
    },
    /**
     * @async
     * @param {String} channelName Channel name
     * @param {String} mspId  MSPID Of the organization (Org1MSP)
     * @param {Number} peerNumber Peer number (e.g 0 , 1, 2, ..)
     * @param {Number} blockNumber Block number (e.g 0, 1 , 2 , ... 15, etc);
     * @description Get block info by his number
     */
    async queryBlock(channelName, mspId, peerNumber, blockNumber){
        var channel = new Channel ( channelName, client );
        var result = await channel.queryBlock(blockNumber, client.getPeersForOrg(mspId)[peerNumber], true);
        return result;
    },
    /**
     * @async
     * @param {String} channelName Channel name
     * @param {String} mspId  MSPID Of the organization (Org1MSP)
     * @param {Number} peerNumber Peer number (e.g 0 , 1, 2, ..)
     * @param {Buffer} blockHash Block Hash
     * @description Get block by his hash
     */
    async queryBlockByHash(channelName, mspId, peerNumber, blockHash) {
        var channel = new Channel ( channelName, client);
        var result = await channel.queryBlockByHash(blockHash,client.getPeersForOrg(mspId)[peerNumber],true);
        return result;
    },
    /**
     * @async
     * @param {String} channelName Channel name
     * @param {String} mspId  MSPID Of the organization (Org1MSP)
     * @param {Number} peerNumber Peer number (e.g 0 , 1, 2, ..)
     * @param {String} txId Transaction ID
     * @description Get block by transaction
     */
    async queryBlockByTxID(channelName, mspId, peerNumber, txId){
        var channel = new Channel ( channelName, client);
        var result = await channel.queryBlockByTxID(txId,client.getPeersForOrg(mspId)[peerNumber],true);
        return result;
    },
    /**
     * @async
     * @param {Object} header Block header
     * @description Get current block hash
     */
    async getBlockHash(header) {
        let headerAsn = asn.define('headerAsn', function() {
          this.seq().obj(
            this.key('Number').int(),
            this.key('PreviousHash').octstr(),
           this.key('DataHash').octstr()
         );
       });
      
        let output = headerAsn.encode({
            Number: parseInt(header.number),
            PreviousHash: Buffer.from(header.previous_hash, 'hex'),
            DataHash: Buffer.from(header.data_hash, 'hex')
          }, 'der');
        let hash = sha.sha256(output);
        return hash;
      }
}
